# Supplementary material for: Crassisporus gen. nov. (Polyporaceae, Basidiomycota) evidenced by morphological characters and phylogenetic analyses with descriptions of four new species
Source: MycoKeys. 2019 Aug 21;57:61–84. doi: 10.3897/mycokeys.57.38035 (PMC6713667; doi:10.3897/mycokeys.57.38035)
Supplement: XML Treatment for Crassisporus [file mycokeys.57.38035-treatment1.xml]

<!DOCTYPE tp:taxon-treatment
  PUBLIC "-//TaxonX//DTD Taxonomic Treatment Publishing DTD v0 20100105//EN" "tax-treatment-NSO.dtd">
<tp:taxon-treatment xmlns:tp="http://www.plazi.org/taxpub"><tp:treatment-meta><kwd-group><label>Taxon classification</label><kwd><named-content xmlns:xlink="http://www.w3.org/1999/xlink" content-type="kingdom">Fungi</named-content></kwd><kwd><named-content xmlns:xlink="http://www.w3.org/1999/xlink" content-type="order">Polyporales</named-content></kwd><kwd><named-content xmlns:xlink="http://www.w3.org/1999/xlink" content-type="family">Polyporaceae</named-content></kwd></kwd-group><mixed-citation publication-type="journal"><person-group><name><surname>Ji</surname><given-names>Xing</given-names></name><name><surname>Wu</surname><given-names>Dong-Mei</given-names></name><name><surname>Liu</surname><given-names>Shun</given-names></name><name><surname>Si</surname><given-names>Jing</given-names></name><name><surname>Cui</surname><given-names>Bao-Kai</given-names></name></person-group><article-title><italic><tp:taxon-name><tp:taxon-name-part taxon-name-part-type="genus" reg="Crassisporus">Crassisporus</tp:taxon-name-part></tp:taxon-name></italic> gen. nov. (<tp:taxon-name><tp:taxon-name-part taxon-name-part-type="family">Polyporaceae</tp:taxon-name-part></tp:taxon-name>, <tp:taxon-name><tp:taxon-name-part taxon-name-part-type="phylum">Basidiomycota</tp:taxon-name-part></tp:taxon-name>) evidenced by morphological characters and phylogenetic analyses with descriptions of four new species</article-title><source>MycoKeys</source><day>21</day><month>8</month><year>2019</year><volume>57</volume><fpage>61</fpage><lpage>84</lpage><pub-id pub-id-type="doi">10.3897/mycokeys.57.38035</pub-id></mixed-citation></tp:treatment-meta><tp:nomenclature><tp:taxon-name><object-id xmlns:xlink="http://www.w3.org/1999/xlink" content-type="arpha" xlink:type="simple">B960EFA709CE585D9A1A3C7143619ACB</object-id>
            <tp:taxon-name-part taxon-name-part-type="genus" reg="Crassisporus">Crassisporus</tp:taxon-name-part>
            <object-id xmlns:xlink="http://www.w3.org/1999/xlink" content-type="mycobank" xlink:type="simple">828486</object-id>
          </tp:taxon-name><tp:taxon-authority>B.K. Cui &amp; Xing Ji</tp:taxon-authority><tp:taxon-status xmlns:xlink="http://www.w3.org/1999/xlink" xlink:type="simple">gen. nov.</tp:taxon-status></tp:nomenclature><tp:treatment-sec sec-type="notes" id="SECID0EXABI"><title>Notes.</title><p>Differs from other genera by the combination of effused-reflexed to pileate basidiocarps, pale yellowish brown to yellowish brown, concentrically zonate or sulcate, velutinate pileal surface, a trimitic hyphal system with clamped generative hyphae, tissues darkening in <abbrev xmlns:xlink="http://www.w3.org/1999/xlink" xlink:title="potassium hydroxide" id="ABBRID0E4ABI" xlink:type="simple">KOH</abbrev>, and oblong to broadly ellipsoid, hyaline, smooth and slightly thick-walled basidiospores.</p></tp:treatment-sec><tp:treatment-sec sec-type="etymology" id="SECID0EBBBI"><title>Etymology.</title><p><italic><tp:taxon-name><tp:taxon-name-part taxon-name-part-type="genus" reg="Crassisporus">Crassisporus</tp:taxon-name-part></tp:taxon-name></italic> (Lat.): referring to thick-walled basidiospores.</p></tp:treatment-sec><tp:treatment-sec sec-type="type species" id="SECID0EOBBI"><title>Type species.</title><p><italic><tp:taxon-name><tp:taxon-name-part taxon-name-part-type="genus" reg="Crassisporus">Crassisporus</tp:taxon-name-part> <tp:taxon-name-part taxon-name-part-type="species" reg="macroporus">macroporus</tp:taxon-name-part></tp:taxon-name></italic> B.K. Cui &amp; Xing Ji.</p><p>Basidiocarps annual, effused-reflexed to pileate. Pileal surface pale yellowish brown, yellowish brown to umber-brown when dry, concentrically zonate or sulcate, velutinate. Pore surface usually white, cream buff to cinnamon-buff when fresh, buff, pale yellowish brown to yellowish brown when dry. Context pale yellowish brown to yellowish brown, leathery to corky when dry. Tubes concolorous with the context, corky when dry. Hyphal system trimitic with clamped generative hyphae, skeletal hyphae hyaline to pale yellowish brown, binding hyphae hyaline to pale yellowish brown, negative in Melzer’s reagent, tissues turning to black in <abbrev xmlns:xlink="http://www.w3.org/1999/xlink" xlink:title="potassium hydroxide" id="ABBRID0EBCBI" xlink:type="simple">KOH</abbrev>. Cystidia absent, thin-walled cystidioles usually present. Basidiospores oblong to broadly ellipsoid, hyaline, smooth, slightly thick-walled, <abbrev xmlns:xlink="http://www.w3.org/1999/xlink" xlink:title="Melzer’s reagent" id="ABBRID0EFCBI" xlink:type="simple">IKI</abbrev>-, <abbrev xmlns:xlink="http://www.w3.org/1999/xlink" xlink:title="cotton blue" id="ABBRID0EJCBI" xlink:type="simple">CB</abbrev>-. Causing a white rot.</p></tp:treatment-sec></tp:taxon-treatment>
