# Supplementary material for: Crassisporus gen. nov. (Polyporaceae, Basidiomycota) evidenced by morphological characters and phylogenetic analyses with descriptions of four new species
Source: MycoKeys. 2019 Aug 21;57:61–84. doi: 10.3897/mycokeys.57.38035 (PMC6713667; doi:10.3897/mycokeys.57.38035)
Supplement: XML Treatment for Crassisporus imbricatus [file mycokeys.57.38035-treatment2.xml]

<!DOCTYPE tp:taxon-treatment
  PUBLIC "-//TaxonX//DTD Taxonomic Treatment Publishing DTD v0 20100105//EN" "tax-treatment-NSO.dtd">
<tp:taxon-treatment xmlns:tp="http://www.plazi.org/taxpub"><tp:treatment-meta><kwd-group><label>Taxon classification</label><kwd><named-content xmlns:xlink="http://www.w3.org/1999/xlink" content-type="kingdom">Fungi</named-content></kwd><kwd><named-content xmlns:xlink="http://www.w3.org/1999/xlink" content-type="order">Polyporales</named-content></kwd><kwd><named-content xmlns:xlink="http://www.w3.org/1999/xlink" content-type="family">Polyporaceae</named-content></kwd></kwd-group><mixed-citation publication-type="journal"><person-group><name><surname>Ji</surname><given-names>Xing</given-names></name><name><surname>Wu</surname><given-names>Dong-Mei</given-names></name><name><surname>Liu</surname><given-names>Shun</given-names></name><name><surname>Si</surname><given-names>Jing</given-names></name><name><surname>Cui</surname><given-names>Bao-Kai</given-names></name></person-group><article-title><italic><tp:taxon-name><tp:taxon-name-part taxon-name-part-type="genus" reg="Crassisporus">Crassisporus</tp:taxon-name-part></tp:taxon-name></italic> gen. nov. (<tp:taxon-name><tp:taxon-name-part taxon-name-part-type="family">Polyporaceae</tp:taxon-name-part></tp:taxon-name>, <tp:taxon-name><tp:taxon-name-part taxon-name-part-type="phylum">Basidiomycota</tp:taxon-name-part></tp:taxon-name>) evidenced by morphological characters and phylogenetic analyses with descriptions of four new species</article-title><source>MycoKeys</source><day>21</day><month>8</month><year>2019</year><volume>57</volume><fpage>61</fpage><lpage>84</lpage><pub-id pub-id-type="doi">10.3897/mycokeys.57.38035</pub-id></mixed-citation></tp:treatment-meta><tp:nomenclature><tp:taxon-name><object-id xmlns:xlink="http://www.w3.org/1999/xlink" content-type="arpha" xlink:type="simple">0553B393CCA55E658DE28ECE51DD0D6F</object-id>
            <tp:taxon-name-part taxon-name-part-type="genus" reg="Crassisporus">Crassisporus</tp:taxon-name-part>
            <tp:taxon-name-part taxon-name-part-type="species" reg="imbricatus">imbricatus</tp:taxon-name-part>
            <object-id xmlns:xlink="http://www.w3.org/1999/xlink" content-type="mycobank" xlink:type="simple">828487</object-id>
          </tp:taxon-name><tp:taxon-authority>B.K. Cui &amp; Xing Ji</tp:taxon-authority><tp:taxon-status xmlns:xlink="http://www.w3.org/1999/xlink" xlink:type="simple">sp. nov.</tp:taxon-status><xref ref-type="fig" rid="F3">Figs 3</xref><xref ref-type="fig" rid="F4">, 4</xref></tp:nomenclature><tp:treatment-sec sec-type="notes" id="SECID0E5DBI"><title>Notes.</title><p><italic><tp:taxon-name><tp:taxon-name-part taxon-name-part-type="genus" reg="Crassisporus">Crassisporus</tp:taxon-name-part> <tp:taxon-name-part taxon-name-part-type="species" reg="imbricatus">imbricatus</tp:taxon-name-part></tp:taxon-name></italic> is characterized by imbricate basidiocarps, pale greyish-brown pore surface when dry, round to angular pores (3–5 per mm), and oblong ellipsoid basidiospores (10–14 × 4.5–6.2 μm).</p></tp:treatment-sec><tp:treatment-sec sec-type="Holotype" id="SECID0EPEBI"><title>Holotype.</title><p>CHINA. Hainan Province, Changjiang County, Bawangling Nature Reserve, on dead angiosperm tree, 9 May 2009, Dai 10788 (<named-content xmlns:xlink="http://www.w3.org/1999/xlink" content-type="dwc:institutional_code" xlink:type="simple">BJFC</named-content>).</p></tp:treatment-sec><tp:treatment-sec sec-type="etymology" id="SECID0E1EBI"><title>Etymology.</title><p><italic><tp:taxon-name><tp:taxon-name-part taxon-name-part-type="genus" reg="Imbricatus">Imbricatus</tp:taxon-name-part></tp:taxon-name></italic> (Lat.): referring to the imbricate basidiocarps.</p></tp:treatment-sec><tp:treatment-sec sec-type="description" id="SECID0EHFBI"><title>Description.</title><p>Fruitbody: Basidiocarps annual, effused-reflexed to pileate, imbricate, soft corky, without odor or taste when fresh, leathery to corky upon drying. Pilei semicircular or elongated, projecting up to 1.5 cm, 3.5 cm wide, and 2.5 mm thick at base. Pileal surface yellowish brown, velutinate, concentrically zonate. Pore surface buff when fresh, becoming pale greyish brown when dry; sterile margin indistinct, pores round to angular, 3–5 per mm; dissepiments slightly thick, entire to slightly lacerate. Context yellowish brown, leathery, up to 2.5 mm thick. Tubes concolorous with context, corky, up to 1.5 mm long.</p><p>Hyphal structure: Hyphal system trimitic; generative hyphae bearing clamp connections; skeletal and binding hyphae <abbrev xmlns:xlink="http://www.w3.org/1999/xlink" xlink:title="Melzer’s reagent" id="ABBRID0EOFBI" xlink:type="simple">IKI</abbrev>-, <abbrev xmlns:xlink="http://www.w3.org/1999/xlink" xlink:title="cotton blue" id="ABBRID0ESFBI" xlink:type="simple">CB</abbrev>-; tissues turning to black in <abbrev xmlns:xlink="http://www.w3.org/1999/xlink" xlink:title="potassium hydroxide" id="ABBRID0EWFBI" xlink:type="simple">KOH</abbrev>.</p><p>Context: Generative hyphae infrequent, hyaline, thin-walled, unbranched, 2–3.5 μm in diam.; skeletal hyphae dominant, hyaline to pale yellowish brown, thick-walled with a narrow lumen to subsolid, rarely branched, straight, interwoven, occasionally simple-septate, 2.5–5.5 μm in diam.; binding hyphae hyaline to pale yellowish brown, thick-walled with a narrow lumen to subsolid, flexuous, frequently branched, interwoven, 1.2–2.5 μm in diam.</p><p>Tubes: Generative hyphae infrequent, hyaline, thin-walled, occasionally branched, 1.5–3 μm in diam.; skeletal hyphae dominant, hyaline to pale yellowish brown, thick-walled, occasionally branched, strongly interwoven, rarely simple-septate, 1.5–3.5 μm in diam.; binding hyphae hyaline to pale yellowish brown, thick-walled with a narrow lumen to subsolid, flexuous, frequently branched, interwoven, 1–2 μm in diam. Cystidia and cystidioles absent. Basidia clavate, bearing four sterigmata and a basal clamp connection, 19–32 × 9–12 μm; basidioles dominant, in shape similar to basidia, but distinctly smaller.</p><p>Spores: Basidiospores oblong ellipsoid, hyaline, slightly thick-walled, smooth, <abbrev xmlns:xlink="http://www.w3.org/1999/xlink" xlink:title="Melzer’s reagent" id="ABBRID0E5FBI" xlink:type="simple">IKI</abbrev>-, <abbrev xmlns:xlink="http://www.w3.org/1999/xlink" xlink:title="cotton blue" id="ABBRID0ECGBI" xlink:type="simple">CB</abbrev>-, 10–14(–15) × 4.5–6.2(–6.6) μm, L = 12.33 μm, W = 5.34 μm, Q = 2.27–2.36 (<italic>n</italic> = 60/2).</p></tp:treatment-sec><tp:treatment-sec sec-type="Type of rot" id="SECID0EIGBI"><title>Type of rot.</title><p>White rot.</p></tp:treatment-sec><tp:treatment-sec sec-type="Additional specimen (paratype) examined" id="SECID0ENGBI"><title>Additional specimen (paratype) examined.</title><p>CHINA. Hainan Province, Changjiang County, Bawangling Nature Reserve, on fallen branch of <italic><tp:taxon-name><tp:taxon-name-part taxon-name-part-type="genus" reg="Pinus">Pinus</tp:taxon-name-part> <tp:taxon-name-part taxon-name-part-type="species" reg="latteri">latteri</tp:taxon-name-part></tp:taxon-name></italic>, 10 May 2009, Cui 6556 (<named-content xmlns:xlink="http://www.w3.org/1999/xlink" content-type="dwc:institutional_code" xlink:type="simple">BJFC</named-content>).</p><fig id="F3" position="float" orientation="portrait"><object-id xmlns:xlink="http://www.w3.org/1999/xlink" content-type="doi" xlink:type="simple">10.3897/mycokeys.57.38035.figure3</object-id><object-id xmlns:xlink="http://www.w3.org/1999/xlink" content-type="arpha" xlink:type="simple">F672BF6019465CE69FB3C9864E7ED9D2</object-id><label>Figure 3.</label><caption><p>Basidiocarps of <italic><tp:taxon-name><tp:taxon-name-part taxon-name-part-type="genus" reg="Crassisporus">Crassisporus</tp:taxon-name-part> <tp:taxon-name-part taxon-name-part-type="species" reg="imbricatus">imbricatus</tp:taxon-name-part></tp:taxon-name></italic>. Scale bar: 2 cm.</p></caption><graphic xmlns:xlink="http://www.w3.org/1999/xlink" xlink:href="mycokeys-57-061-g003.jpg" position="float" orientation="portrait" xlink:type="simple" id="oo_327550.jpg"><uri content-type="original_file" xlink:type="simple">https://binary.pensoft.net/fig/327550</uri></graphic></fig><fig id="F4" position="float" orientation="portrait"><object-id xmlns:xlink="http://www.w3.org/1999/xlink" content-type="doi" xlink:type="simple">10.3897/mycokeys.57.38035.figure4</object-id><object-id xmlns:xlink="http://www.w3.org/1999/xlink" content-type="arpha" xlink:type="simple">4A492C6E47C1561B91CEA1579BC51CC6</object-id><label>Figure 4.</label><caption><p>Microscopic structures of <italic><tp:taxon-name><tp:taxon-name-part taxon-name-part-type="genus" reg="Crassisporus">Crassisporus</tp:taxon-name-part> <tp:taxon-name-part taxon-name-part-type="species" reg="imbricatus">imbricatus</tp:taxon-name-part></tp:taxon-name></italic> (drawn from the holotype) <bold>A</bold> basidiospores <bold>B</bold> basidia and basidioles <bold>C</bold> hyphae from trama <bold>D</bold> hyphae from context.</p></caption><graphic xmlns:xlink="http://www.w3.org/1999/xlink" xlink:href="mycokeys-57-061-g004.jpg" position="float" orientation="portrait" xlink:type="simple" id="oo_327551.jpg"><uri content-type="original_file" xlink:type="simple">https://binary.pensoft.net/fig/327551</uri></graphic></fig></tp:treatment-sec></tp:taxon-treatment>
