# Supplementary material for: Crassisporus gen. nov. (Polyporaceae, Basidiomycota) evidenced by morphological characters and phylogenetic analyses with descriptions of four new species
Source: MycoKeys. 2019 Aug 21;57:61–84. doi: 10.3897/mycokeys.57.38035 (PMC6713667; doi:10.3897/mycokeys.57.38035)
Supplement: XML Treatment for Crassisporus leucoporus [file mycokeys.57.38035-treatment3.xml]

<!DOCTYPE tp:taxon-treatment
  PUBLIC "-//TaxonX//DTD Taxonomic Treatment Publishing DTD v0 20100105//EN" "tax-treatment-NSO.dtd">
<tp:taxon-treatment xmlns:tp="http://www.plazi.org/taxpub"><tp:treatment-meta><kwd-group><label>Taxon classification</label><kwd><named-content xmlns:xlink="http://www.w3.org/1999/xlink" content-type="kingdom">Fungi</named-content></kwd><kwd><named-content xmlns:xlink="http://www.w3.org/1999/xlink" content-type="order">Polyporales</named-content></kwd><kwd><named-content xmlns:xlink="http://www.w3.org/1999/xlink" content-type="family">Polyporaceae</named-content></kwd></kwd-group><mixed-citation publication-type="journal"><person-group><name><surname>Ji</surname><given-names>Xing</given-names></name><name><surname>Wu</surname><given-names>Dong-Mei</given-names></name><name><surname>Liu</surname><given-names>Shun</given-names></name><name><surname>Si</surname><given-names>Jing</given-names></name><name><surname>Cui</surname><given-names>Bao-Kai</given-names></name></person-group><article-title><italic><tp:taxon-name><tp:taxon-name-part taxon-name-part-type="genus" reg="Crassisporus">Crassisporus</tp:taxon-name-part></tp:taxon-name></italic> gen. nov. (<tp:taxon-name><tp:taxon-name-part taxon-name-part-type="family">Polyporaceae</tp:taxon-name-part></tp:taxon-name>, <tp:taxon-name><tp:taxon-name-part taxon-name-part-type="phylum">Basidiomycota</tp:taxon-name-part></tp:taxon-name>) evidenced by morphological characters and phylogenetic analyses with descriptions of four new species</article-title><source>MycoKeys</source><day>21</day><month>8</month><year>2019</year><volume>57</volume><fpage>61</fpage><lpage>84</lpage><pub-id pub-id-type="doi">10.3897/mycokeys.57.38035</pub-id></mixed-citation></tp:treatment-meta><tp:nomenclature><tp:taxon-name><object-id xmlns:xlink="http://www.w3.org/1999/xlink" content-type="arpha" xlink:type="simple">D4DB2FEB8DF3520682423C6FAC93540B</object-id>
            <tp:taxon-name-part taxon-name-part-type="genus" reg="Crassisporus">Crassisporus</tp:taxon-name-part>
            <tp:taxon-name-part taxon-name-part-type="species" reg="leucoporus">leucoporus</tp:taxon-name-part>
            <object-id xmlns:xlink="http://www.w3.org/1999/xlink" content-type="mycobank" xlink:type="simple">828488</object-id>
          </tp:taxon-name><tp:taxon-authority>B.K. Cui &amp; Xing Ji</tp:taxon-authority><tp:taxon-status xmlns:xlink="http://www.w3.org/1999/xlink" xlink:type="simple">sp. nov.</tp:taxon-status><xref ref-type="fig" rid="F5">Figs 5</xref><xref ref-type="fig" rid="F6">, 6</xref></tp:nomenclature><tp:treatment-sec sec-type="notes" id="SECID0EMKBI"><title>Notes.</title><p><italic><tp:taxon-name><tp:taxon-name-part taxon-name-part-type="genus" reg="Crassisporus">Crassisporus</tp:taxon-name-part> <tp:taxon-name-part taxon-name-part-type="species" reg="leucoporus">leucoporus</tp:taxon-name-part></tp:taxon-name></italic> is characterized by a white pore surface when fresh, round to angular pores (3–4 per mm) and oblong ellipsoid basidiospores (8.4–11.2 × 4.2–5.4 μm).</p></tp:treatment-sec><tp:treatment-sec sec-type="Holotype" id="SECID0E4KBI"><title>Holotype.</title><p>AUSTRALIA. Queensland, Cairns, Roadside of Mount Whitfield Park, on fallen angiosperm branch, 18 May 2018, Cui 16801 (<named-content xmlns:xlink="http://www.w3.org/1999/xlink" content-type="dwc:institutional_code" xlink:type="simple">BJFC</named-content>).</p></tp:treatment-sec><tp:treatment-sec sec-type="etymology" id="SECID0EILBI"><title>Etymology.</title><p><italic><tp:taxon-name><tp:taxon-name-part taxon-name-part-type="genus" reg="Leucoporus">Leucoporus</tp:taxon-name-part></tp:taxon-name></italic> (Lat.): referring to the white pore surface when fresh.</p></tp:treatment-sec><tp:treatment-sec sec-type="description" id="SECID0EVLBI"><title>Description.</title><p>Fruitbody: Basidiocarps annual, effused-reflexed to pileate, corky, without odor or taste when fresh, soft leathery to corky upon drying. Pilei semicircular or elongated, projecting up to 1.5 cm, 3 cm wide, and 6 mm thick at base. Pileal surface yellowish brown to umber-brown, finely velutinate, concentrically sulcate. Pore surface white when fresh, becoming cream, clay buff to pale yellowish brown when dry; sterile margin distinct, cream to pale yellowish brown, up to 1.5 mm wide; pores round to angular, 3–4 per mm; dissepiments slightly thick, entire. Context pale yellowish brown to fulvous, leathery, up to 3 mm thick. Tubes pale yellowish brown, corky, up to 2.5 mm long.</p><p>Hyphal structure: Hyphal system trimitic; generative hyphae bearing clamp connections; skeletal and binding hyphae <abbrev xmlns:xlink="http://www.w3.org/1999/xlink" xlink:title="Melzer’s reagent" id="ABBRID0E3LBI" xlink:type="simple">IKI</abbrev>-, <abbrev xmlns:xlink="http://www.w3.org/1999/xlink" xlink:title="cotton blue" id="ABBRID0EAMBI" xlink:type="simple">CB</abbrev>-; tissues turning to black in <abbrev xmlns:xlink="http://www.w3.org/1999/xlink" xlink:title="potassium hydroxide" id="ABBRID0EEMBI" xlink:type="simple">KOH</abbrev>.</p><p>Context: Generative hyphae infrequent, hyaline, thin-walled, unbranched, 1.1–2.6 μm in diam.; skeletal hyphae in context dominant, pale yellowish brown, thick-walled with a narrow to wide lumen, unbranched, straight, interwoven, occasionally simple-septate, 1.8–3.9 μm in diam.; binding hyphae hyaline to pale yellowish brown, thick-walled with a narrow lumen to subsolid, flexuous, frequently branched, interwoven, 0.7–2.2 μm in diam.</p><p>Tubes: Generative hyphae infrequent, hyaline, thin-walled, occasionally branched, 1–2.8 μm in diam.; skeletal hyphae dominant, hyaline to pale yellowish brown, thick-walled with a narrow to wide lumen, occasionally branched, more or less straight, strongly interwoven, 0.9–3.3 μm in diam.; binding hyphae hyaline to pale yellowish brown, thick-walled with a narrow lumen to subsolid, flexuous, frequently branched, interwoven, 0.8–2.1 μm in diam. Cystidia absent, cystidioles fusoid, sometimes septate at the tips, hyaline, thin-walled, 16.7–28.1 × 5.1–6.3 μm. Basidia clavate, bearing four sterigmata and a basal clamp connection, 18.1–29.2 × 6.4–9.8 μm; basidioles dominant, in shape similar to basidia, but smaller.</p><p>Spores: Basidiospores oblong ellipsoid, hyaline, smooth, slightly thick-walled, <abbrev xmlns:xlink="http://www.w3.org/1999/xlink" xlink:title="Melzer’s reagent" id="ABBRID0EMMBI" xlink:type="simple">IKI</abbrev>-, <abbrev xmlns:xlink="http://www.w3.org/1999/xlink" xlink:title="cotton blue" id="ABBRID0EQMBI" xlink:type="simple">CB</abbrev>-, (7.9–)8.4–11.2(–11.5) × (4–)4.2–5.4(–5.7) μm, L = 9.49 μm, W = 4.79 μm, Q = 1.99 (<italic>n</italic> = 60/1).</p></tp:treatment-sec><tp:treatment-sec sec-type="Type of rot" id="SECID0EWMBI"><title>Type of rot.</title><p>White rot.</p><fig id="F5" position="float" orientation="portrait"><object-id xmlns:xlink="http://www.w3.org/1999/xlink" content-type="doi" xlink:type="simple">10.3897/mycokeys.57.38035.figure5</object-id><object-id xmlns:xlink="http://www.w3.org/1999/xlink" content-type="arpha" xlink:type="simple">B6D8A5E5DDF75AACA030693D23BA5498</object-id><label>Figure 5.</label><caption><p>Basidiocarps of <italic><tp:taxon-name><tp:taxon-name-part taxon-name-part-type="genus" reg="Crassisporus">Crassisporus</tp:taxon-name-part> <tp:taxon-name-part taxon-name-part-type="species" reg="leucoporus">leucoporus</tp:taxon-name-part></tp:taxon-name></italic>. Scale bars: 1 cm (<bold>A</bold>); 2 cm (<bold>B</bold>).</p></caption><graphic xmlns:xlink="http://www.w3.org/1999/xlink" xlink:href="mycokeys-57-061-g005.jpg" position="float" orientation="portrait" xlink:type="simple" id="oo_327552.jpg"><uri content-type="original_file" xlink:type="simple">https://binary.pensoft.net/fig/327552</uri></graphic></fig><fig id="F6" position="float" orientation="portrait"><object-id xmlns:xlink="http://www.w3.org/1999/xlink" content-type="doi" xlink:type="simple">10.3897/mycokeys.57.38035.figure6</object-id><object-id xmlns:xlink="http://www.w3.org/1999/xlink" content-type="arpha" xlink:type="simple">B5101B7F5F5B5654BA381E7EDEA308A6</object-id><label>Figure 6.</label><caption><p>Microscopic structures of <italic><tp:taxon-name><tp:taxon-name-part taxon-name-part-type="genus" reg="Crassisporus">Crassisporus</tp:taxon-name-part> <tp:taxon-name-part taxon-name-part-type="species" reg="leucoporus">leucoporus</tp:taxon-name-part></tp:taxon-name></italic> (drawn from the holotype) <bold>A</bold> basidiospores <bold>B</bold> basidia and basidioles <bold>C</bold> cystidioles <bold>D</bold> hyphae from trama <bold>E</bold> hyphae from context.</p></caption><graphic xmlns:xlink="http://www.w3.org/1999/xlink" xlink:href="mycokeys-57-061-g006.jpg" position="float" orientation="portrait" xlink:type="simple" id="oo_327553.jpg"><uri content-type="original_file" xlink:type="simple">https://binary.pensoft.net/fig/327553</uri></graphic></fig></tp:treatment-sec></tp:taxon-treatment>
