# Supplementary material for: Crassisporus gen. nov. (Polyporaceae, Basidiomycota) evidenced by morphological characters and phylogenetic analyses with descriptions of four new species
Source: MycoKeys. 2019 Aug 21;57:61–84. doi: 10.3897/mycokeys.57.38035 (PMC6713667; doi:10.3897/mycokeys.57.38035)
Supplement: XML Treatment for Crassisporus macroporus [file mycokeys.57.38035-treatment4.xml]

<!DOCTYPE tp:taxon-treatment
  PUBLIC "-//TaxonX//DTD Taxonomic Treatment Publishing DTD v0 20100105//EN" "tax-treatment-NSO.dtd">
<tp:taxon-treatment xmlns:tp="http://www.plazi.org/taxpub"><tp:treatment-meta><kwd-group><label>Taxon classification</label><kwd><named-content xmlns:xlink="http://www.w3.org/1999/xlink" content-type="kingdom">Fungi</named-content></kwd><kwd><named-content xmlns:xlink="http://www.w3.org/1999/xlink" content-type="order">Polyporales</named-content></kwd><kwd><named-content xmlns:xlink="http://www.w3.org/1999/xlink" content-type="family">Polyporaceae</named-content></kwd></kwd-group><mixed-citation publication-type="journal"><person-group><name><surname>Ji</surname><given-names>Xing</given-names></name><name><surname>Wu</surname><given-names>Dong-Mei</given-names></name><name><surname>Liu</surname><given-names>Shun</given-names></name><name><surname>Si</surname><given-names>Jing</given-names></name><name><surname>Cui</surname><given-names>Bao-Kai</given-names></name></person-group><article-title><italic><tp:taxon-name><tp:taxon-name-part taxon-name-part-type="genus" reg="Crassisporus">Crassisporus</tp:taxon-name-part></tp:taxon-name></italic> gen. nov. (<tp:taxon-name><tp:taxon-name-part taxon-name-part-type="family">Polyporaceae</tp:taxon-name-part></tp:taxon-name>, <tp:taxon-name><tp:taxon-name-part taxon-name-part-type="phylum">Basidiomycota</tp:taxon-name-part></tp:taxon-name>) evidenced by morphological characters and phylogenetic analyses with descriptions of four new species</article-title><source>MycoKeys</source><day>21</day><month>8</month><year>2019</year><volume>57</volume><fpage>61</fpage><lpage>84</lpage><pub-id pub-id-type="doi">10.3897/mycokeys.57.38035</pub-id></mixed-citation></tp:treatment-meta><tp:nomenclature><tp:taxon-name><object-id xmlns:xlink="http://www.w3.org/1999/xlink" content-type="arpha" xlink:type="simple">5A4BB7711CD1574BA88A00B6D8089E07</object-id>
            <tp:taxon-name-part taxon-name-part-type="genus" reg="Crassisporus">Crassisporus</tp:taxon-name-part>
            <tp:taxon-name-part taxon-name-part-type="species" reg="macroporus">macroporus</tp:taxon-name-part>
            <object-id xmlns:xlink="http://www.w3.org/1999/xlink" content-type="mycobank" xlink:type="simple">828489</object-id>
          </tp:taxon-name><tp:taxon-authority>B.K. Cui &amp; Xing Ji</tp:taxon-authority><tp:taxon-status xmlns:xlink="http://www.w3.org/1999/xlink" xlink:type="simple">sp. nov.</tp:taxon-status><xref ref-type="fig" rid="F7">Figs 7</xref><xref ref-type="fig" rid="F8">, 8</xref></tp:nomenclature><tp:treatment-sec sec-type="notes" id="SECID0EKQBI"><title>Notes.</title><p><italic><tp:taxon-name><tp:taxon-name-part taxon-name-part-type="genus" reg="Crassisporus">Crassisporus</tp:taxon-name-part> <tp:taxon-name-part taxon-name-part-type="species" reg="macroporus">macroporus</tp:taxon-name-part></tp:taxon-name></italic> is characterized by cream-buff to cinnamon-buff colored pore surface with distinct sterile margin when fresh, large pores (2–3 per mm) with thin dissepiments, a trimitic hyphal system with cyanophilous skeletal hyphae, the presence of fusoid cystidioles, and oblong ellipsoid basidiospores (9.5–13.2 × 4–6.2 μm).</p></tp:treatment-sec><tp:treatment-sec sec-type="Holotype" id="SECID0E2QBI"><title>Holotype.</title><p>CHINA. Guangxi Autonomous Region, Huanjiang County, Mulun Nature Reserve, on fallen angiosperm branch, 10 July 2017, Cui 14468 (<named-content xmlns:xlink="http://www.w3.org/1999/xlink" content-type="dwc:institutional_code" xlink:type="simple">BJFC</named-content>).</p></tp:treatment-sec><tp:treatment-sec sec-type="etymology" id="SECID0EGRBI"><title>Etymology.</title><p><italic><tp:taxon-name><tp:taxon-name-part taxon-name-part-type="genus" reg="Macroporus">Macroporus</tp:taxon-name-part></tp:taxon-name></italic> (Lat.): referring to the large pores.</p></tp:treatment-sec><tp:treatment-sec sec-type="description" id="SECID0ETRBI"><title>Description.</title><p>Fruitbody: Basidiocarps annual, effused-reflexed to pileate, corky to leathery, without odor or taste when fresh, soft leathery upon drying. Pilei flabelliform, semicircular or elongated, projecting up to 1.5 cm, 4 cm wide and 5 mm thick at base; resupinate part up to 7 cm long, 4 cm wide, and 5 mm thick at center. Pileal surface buff to yellowish brown when fresh, becoming yellowish brown upon drying, finely velutinate, concentrically sulcate. Pore surface cream, buff to cinnamon-buff when fresh, becoming buff, pale yellowish brown to yellowish brown when dry; sterile margin distinct, buff to pale yellowish brown, up to 2 mm wide; pores round to angular, 2–3 per mm; dissepiments thin, entire to lacerate. Context yellowish brown to pale yellowish brown, leathery, up to 1.5 mm thick. Tubes pale yellowish brown, corky, up to 2 mm long.</p><p>Hyphal structure: Hyphal system trimitic; generative hyphae bearing clamp connections; skeletal and binding hyphae <abbrev xmlns:xlink="http://www.w3.org/1999/xlink" xlink:title="Melzer’s reagent" id="ABBRID0E1RBI" xlink:type="simple">IKI</abbrev>-, <abbrev xmlns:xlink="http://www.w3.org/1999/xlink" xlink:title="cotton blue" id="ABBRID0E5RBI" xlink:type="simple">CB</abbrev>+; tissues turning to black in <abbrev xmlns:xlink="http://www.w3.org/1999/xlink" xlink:title="potassium hydroxide" id="ABBRID0ECSBI" xlink:type="simple">KOH</abbrev>.</p><p>Context: Generative hyphae infrequent, hyaline, thin-walled, unbranched, 1.5–3.5 μm in diam.; skeletal hyphae dominant, pale yellowish brown, thick-walled with a narrow lumen to subsolid, unbranched, more or less straight, interwoven, occasionally simple-septate, 2–5.5 μm in diam.; binding hyphae hyaline to pale yellowish brown, thick-walled with a narrow lumen to subsolid, flexuous, frequently branched, interwoven, 1–3 μm in diam.</p><p>Tubes: Generative hyphae infrequent, hyaline, thin-walled, occasionally branched, 1–2 μm in diam.; skeletal hyphae dominant, hyaline to pale yellowish brown, thick-walled with a narrow lumen to subsolid, occasionally branched, more or less straight, strongly interwoven, 1.5–3 μm in diam.; binding hyphae hyaline to pale yellowish brown, thick-walled with a narrow lumen to subsolid, flexuous, frequently branched, interwoven, 0.8–2 μm in diam. Cystidia absent, cystidioles fusoid, hyaline, thin-walled, 13–20 × 4.5–6 μm. Basidia clavate, bearing four sterigmata and a basal clamp connection, 17–28 × 7–8 μm; basidioles dominant, in shape similar to basidia, but smaller.</p><p>Spores: Basidiospores oblong ellipsoid, hyaline, smooth, slightly thick-walled, <abbrev xmlns:xlink="http://www.w3.org/1999/xlink" xlink:title="Melzer’s reagent" id="ABBRID0EKSBI" xlink:type="simple">IKI</abbrev>-, <abbrev xmlns:xlink="http://www.w3.org/1999/xlink" xlink:title="cotton blue" id="ABBRID0EOSBI" xlink:type="simple">CB</abbrev>-, 9.5–13.2(–14) × 4–6.2(–6.5) μm, L = 11.24 μm, W = 4.96 μm, Q = 2.26–2.31 (<italic>n</italic> = 60/2).</p></tp:treatment-sec><tp:treatment-sec sec-type="Type of rot" id="SECID0EUSBI"><title>Type of rot.</title><p>White rot.</p></tp:treatment-sec><tp:treatment-sec sec-type="Additional specimen (paratype) examined" id="SECID0EZSBI"><title>Additional specimen (paratype) examined.</title><p>CHINA. Guangxi Autonomous Region, Huanjiang County, Mulun Nature Reserve, on dead angiosperm tree, 10 July 2017, Cui 14465 (<named-content xmlns:xlink="http://www.w3.org/1999/xlink" content-type="dwc:institutional_code" xlink:type="simple">BJFC</named-content>).</p><fig id="F7" position="float" orientation="portrait"><object-id xmlns:xlink="http://www.w3.org/1999/xlink" content-type="doi" xlink:type="simple">10.3897/mycokeys.57.38035.figure7</object-id><object-id xmlns:xlink="http://www.w3.org/1999/xlink" content-type="arpha" xlink:type="simple">C49B70CA52CC5F65841EA0B5FADEFDD8</object-id><label>Figure 7.</label><caption><p>Basidiocarps of <italic><tp:taxon-name><tp:taxon-name-part taxon-name-part-type="genus" reg="Crassisporus">Crassisporus</tp:taxon-name-part> <tp:taxon-name-part taxon-name-part-type="species" reg="macroporus">macroporus</tp:taxon-name-part></tp:taxon-name></italic>. Scale bars: 2 cm.</p></caption><graphic xmlns:xlink="http://www.w3.org/1999/xlink" xlink:href="mycokeys-57-061-g007.jpg" position="float" orientation="portrait" xlink:type="simple" id="oo_327554.jpg"><uri content-type="original_file" xlink:type="simple">https://binary.pensoft.net/fig/327554</uri></graphic></fig><fig id="F8" position="float" orientation="portrait"><object-id xmlns:xlink="http://www.w3.org/1999/xlink" content-type="doi" xlink:type="simple">10.3897/mycokeys.57.38035.figure8</object-id><object-id xmlns:xlink="http://www.w3.org/1999/xlink" content-type="arpha" xlink:type="simple">E0D840367B07504EA582E6B41F5A2673</object-id><label>Figure 8.</label><caption><p>Microscopic structures of <italic><tp:taxon-name><tp:taxon-name-part taxon-name-part-type="genus" reg="Crassisporus">Crassisporus</tp:taxon-name-part> <tp:taxon-name-part taxon-name-part-type="species" reg="macroporus">macroporus</tp:taxon-name-part></tp:taxon-name></italic> (drawn from the holotype) <bold>A</bold> basidiospores <bold>B</bold> basidia and basidioles <bold>C</bold> cystidioles <bold>D</bold> hyphae from trama <bold>e</bold> hyphae from context.</p></caption><graphic xmlns:xlink="http://www.w3.org/1999/xlink" xlink:href="mycokeys-57-061-g008.jpg" position="float" orientation="portrait" xlink:type="simple" id="oo_327555.jpg"><uri content-type="original_file" xlink:type="simple">https://binary.pensoft.net/fig/327555</uri></graphic></fig></tp:treatment-sec></tp:taxon-treatment>
