# Supplementary material for: Crassisporus gen. nov. (Polyporaceae, Basidiomycota) evidenced by morphological characters and phylogenetic analyses with descriptions of four new species
Source: MycoKeys. 2019 Aug 21;57:61–84. doi: 10.3897/mycokeys.57.38035 (PMC6713667; doi:10.3897/mycokeys.57.38035)
Supplement: XML Treatment for Crassisporus microsporus [file mycokeys.57.38035-treatment5.xml]

<!DOCTYPE tp:taxon-treatment
  PUBLIC "-//TaxonX//DTD Taxonomic Treatment Publishing DTD v0 20100105//EN" "tax-treatment-NSO.dtd">
<tp:taxon-treatment xmlns:tp="http://www.plazi.org/taxpub"><tp:treatment-meta><kwd-group><label>Taxon classification</label><kwd><named-content xmlns:xlink="http://www.w3.org/1999/xlink" content-type="kingdom">Fungi</named-content></kwd><kwd><named-content xmlns:xlink="http://www.w3.org/1999/xlink" content-type="order">Polyporales</named-content></kwd><kwd><named-content xmlns:xlink="http://www.w3.org/1999/xlink" content-type="family">Polyporaceae</named-content></kwd></kwd-group><mixed-citation publication-type="journal"><person-group><name><surname>Ji</surname><given-names>Xing</given-names></name><name><surname>Wu</surname><given-names>Dong-Mei</given-names></name><name><surname>Liu</surname><given-names>Shun</given-names></name><name><surname>Si</surname><given-names>Jing</given-names></name><name><surname>Cui</surname><given-names>Bao-Kai</given-names></name></person-group><article-title><italic><tp:taxon-name><tp:taxon-name-part taxon-name-part-type="genus" reg="Crassisporus">Crassisporus</tp:taxon-name-part></tp:taxon-name></italic> gen. nov. (<tp:taxon-name><tp:taxon-name-part taxon-name-part-type="family">Polyporaceae</tp:taxon-name-part></tp:taxon-name>, <tp:taxon-name><tp:taxon-name-part taxon-name-part-type="phylum">Basidiomycota</tp:taxon-name-part></tp:taxon-name>) evidenced by morphological characters and phylogenetic analyses with descriptions of four new species</article-title><source>MycoKeys</source><day>21</day><month>8</month><year>2019</year><volume>57</volume><fpage>61</fpage><lpage>84</lpage><pub-id pub-id-type="doi">10.3897/mycokeys.57.38035</pub-id></mixed-citation></tp:treatment-meta><tp:nomenclature><tp:taxon-name><object-id xmlns:xlink="http://www.w3.org/1999/xlink" content-type="arpha" xlink:type="simple">DEEAF27C7EED5ADBB62D47DB3B190481</object-id>
            <tp:taxon-name-part taxon-name-part-type="genus" reg="Crassisporus">Crassisporus</tp:taxon-name-part>
            <tp:taxon-name-part taxon-name-part-type="species" reg="microsporus">microsporus</tp:taxon-name-part>
            <object-id xmlns:xlink="http://www.w3.org/1999/xlink" content-type="mycobank" xlink:type="simple">828514</object-id>
          </tp:taxon-name><tp:taxon-authority>B.K. Cui &amp; Xing Ji</tp:taxon-authority><tp:taxon-status xmlns:xlink="http://www.w3.org/1999/xlink" xlink:type="simple">sp. nov.</tp:taxon-status><xref ref-type="fig" rid="F9">Figs 9</xref><xref ref-type="fig" rid="F10">, 10</xref></tp:nomenclature><tp:treatment-sec sec-type="notes" id="SECID0EPWBI"><title>Notes.</title><p><italic><tp:taxon-name><tp:taxon-name-part taxon-name-part-type="genus" reg="Crassisporus">Crassisporus</tp:taxon-name-part> <tp:taxon-name-part taxon-name-part-type="species" reg="microsporus">microsporus</tp:taxon-name-part></tp:taxon-name></italic> is characterized by pileate basidiocarps, small pores (5–7 per mm), and small, broadly ellipsoid basidiospores (4–5 × 3–3.7 μm).</p></tp:treatment-sec><tp:treatment-sec sec-type="Holotype" id="SECID0EAXBI"><title>Holotype.</title><p>CHINA. Yunnan Province, Ruili, Mori Tropical Rainforest Park, on living angiosperm tree, 17 September 2017, Cui 16221 (<named-content xmlns:xlink="http://www.w3.org/1999/xlink" content-type="dwc:institutional_code" xlink:type="simple">BJFC</named-content>).</p></tp:treatment-sec><tp:treatment-sec sec-type="etymology" id="SECID0ELXBI"><title>Etymology.</title><p><italic><tp:taxon-name><tp:taxon-name-part taxon-name-part-type="genus" reg="Microsporus">Microsporus</tp:taxon-name-part></tp:taxon-name></italic> (Lat.): referring to the small basidiospores.</p></tp:treatment-sec><tp:treatment-sec sec-type="description" id="SECID0EYXBI"><title>Description.</title><p>Fruitbody: Basidiocarps annual, pileate, sessile, corky, without odor or taste when fresh, soft leathery to corky upon drying. Pilei semicircular, projecting up to 2 cm, 4 cm wide, and 4.5 mm thick at base. Pileal surface pale yellowish brown to yellowish brown, finely velutinate, concentrically sulcate. Pore surface cream, buff to cinnamon-buff when fresh, buff, pale yellowish brown to yellowish brown when dry; sterile margin distinct, buff, up to 1 mm wide; pores round to angular, 5–7 per mm; dissepiments slightly thick, entire. Context pale yellowish brown to yellowish brown, leathery to corky when dry, up to 1.5 mm thick. Tubes concolorous with context, soft corky to corky, up to 3 mm long.</p><p>Hyphal structure: Hyphal system trimitic; generative hyphae bearing clamp connections; skeletal and binding hyphae <abbrev xmlns:xlink="http://www.w3.org/1999/xlink" xlink:title="Melzer’s reagent" id="ABBRID0E6XBI" xlink:type="simple">IKI</abbrev>-, <abbrev xmlns:xlink="http://www.w3.org/1999/xlink" xlink:title="cotton blue" id="ABBRID0EDYBI" xlink:type="simple">CB</abbrev>-; tissues turning to deep brown in <abbrev xmlns:xlink="http://www.w3.org/1999/xlink" xlink:title="potassium hydroxide" id="ABBRID0EHYBI" xlink:type="simple">KOH</abbrev>.</p><p>Context: Generative hyphae infrequent, hyaline, thin-walled, occasionally branched, 1.2–3.5 μm in diam.; skeletal hyphae dominant, hyaline to pale yellowish brown, thick-walled with a narrow lumen, rarely branched, straight, interwoven, occasionally simple-septate, 2.5–6 μm in diam.; binding hyphae hyaline to pale yellowish brown, thick-walled with a narrow lumen to subsolid, flexuous, frequently branched, interwoven, 0.8–2.5 μm in diam.</p><p>Tubes: Generative hyphae infrequent, hyaline, thin-walled, rarely branched, 1.2–3 μm in diam.; skeletal hyphae dominant, hyaline to pale yellowish brown, thick-walled with a narrow lumen to subsolid, moderately branched, more or less straight, strongly interwoven, 1.5–3 μm in diam.; binding hyphae hyaline to pale yellowish brown, thick-walled with a narrow lumen to subsolid, flexuous, frequently branched, interwoven, 0.8–2.5 μm in diam. Cystidia absent, cystidioles fusoid, hyaline, thin-walled, 12.5–18 × 4–5.5 μm. Basidia clavate, bearing four sterigmata and a basal clamp connection, 14–21 × 4.5–6 μm; basidioles in shape similar to basidia, but distinctly smaller.</p><p>Spores: Basidiospores broadly ellipsoid, hyaline, smooth, slightly thick-walled, <abbrev xmlns:xlink="http://www.w3.org/1999/xlink" xlink:title="Melzer’s reagent" id="ABBRID0EPYBI" xlink:type="simple">IKI</abbrev>-, <abbrev xmlns:xlink="http://www.w3.org/1999/xlink" xlink:title="cotton blue" id="ABBRID0ETYBI" xlink:type="simple">CB</abbrev>-, 4–5(−5.2) × (−2.8)3–3.7(−3.9) μm, L = 4.5 μm, W =3.23 μm, Q = 1.4 (<italic>n</italic> = 60/1).</p></tp:treatment-sec><tp:treatment-sec sec-type="Type of rot" id="SECID0EZYBI"><title>Type of rot.</title><p>White rot.</p><fig id="F9" position="float" orientation="portrait"><object-id xmlns:xlink="http://www.w3.org/1999/xlink" content-type="doi" xlink:type="simple">10.3897/mycokeys.57.38035.figure9</object-id><object-id xmlns:xlink="http://www.w3.org/1999/xlink" content-type="arpha" xlink:type="simple">18E35D93653A5C89B532CDB7781F9002</object-id><label>Figure 9.</label><caption><p>Basidiocarps of <italic><tp:taxon-name><tp:taxon-name-part taxon-name-part-type="genus" reg="Crassisporus">Crassisporus</tp:taxon-name-part> <tp:taxon-name-part taxon-name-part-type="species" reg="microsporus">microsporus</tp:taxon-name-part></tp:taxon-name></italic>. Scale bars: 1 cm.</p></caption><graphic xmlns:xlink="http://www.w3.org/1999/xlink" xlink:href="mycokeys-57-061-g009.jpg" position="float" orientation="portrait" xlink:type="simple" id="oo_327556.jpg"><uri content-type="original_file" xlink:type="simple">https://binary.pensoft.net/fig/327556</uri></graphic></fig><fig id="F10" position="float" orientation="portrait"><object-id xmlns:xlink="http://www.w3.org/1999/xlink" content-type="doi" xlink:type="simple">10.3897/mycokeys.57.38035.figure10</object-id><object-id xmlns:xlink="http://www.w3.org/1999/xlink" content-type="arpha" xlink:type="simple">B94138B31CAF5EC8A4733CA1C70622DD</object-id><label>Figure 10.</label><caption><p>Microscopic structures of <italic><tp:taxon-name><tp:taxon-name-part taxon-name-part-type="genus" reg="Crassisporus">Crassisporus</tp:taxon-name-part> <tp:taxon-name-part taxon-name-part-type="species" reg="microsporus">microsporus</tp:taxon-name-part></tp:taxon-name></italic> (drawn from the holotype) <bold>A</bold> basidiospores <bold>B</bold> basidia and basidioles <bold>C</bold> cystidioles <bold>D</bold> hyphae from trama <bold>E</bold> hyphae from context.</p></caption><graphic xmlns:xlink="http://www.w3.org/1999/xlink" xlink:href="mycokeys-57-061-g010.jpg" position="float" orientation="portrait" xlink:type="simple" id="oo_327557.jpg"><uri content-type="original_file" xlink:type="simple">https://binary.pensoft.net/fig/327557</uri></graphic></fig></tp:treatment-sec></tp:taxon-treatment>
